# Supplementary material for: Genetic association analysis of dietary intake and idiopathic pulmonary fibrosis: a two-sample mendelian randomization study
Source: BMC Pulm Med. 2024 Jan 5;24:15. doi: 10.1186/s12890-023-02831-8 (PMC10768076; doi:10.1186/s12890-023-02831-8)
Supplement: Supplementary file 1 — Additional file 1: Supplementary Table 1. All Instrumental Variables used in this TSMR analysis. [file 12890_2023_2831_MOESM1_ESM.xlsx]

## Sheet: Sheet1
Supplementary Table 1 : All Instrumental Variables used in this TSMR analysis
1	SNP	chr	effect_allele.exposure	other_allele.exposure	beta.exposure	se.exposure	pval.exposure	effect_allele.outcome	other_allele.outcome	beta.outcome	se.outcome	pval.outcome	r2	F
2	rs10026792	4	A	G	0.0108	0.0018423	3.9e-09	A	G	0.000170318	0.000127501	0.18	4.85e-05	20.4509
3	rs10129747	14	G	A	0.00936	0.00168126	2.6e-08	G	A	9.7e-05	0.000116375	0.41	4.36e-05	18.4045
4	rs10896126	11	G	A	-0.015	0.00181919	1.6e-16	G	A	0.000183081	0.00012603	0.15	9.53e-05	40.178
5	rs11037497	11	C	G	0.0104	0.00168442	5.7e-10	C	G	4.62e-05	0.000116646	0.69	5.39e-05	22.7178
6	rs11152349	18	A	G	0.00991	0.0018176	4.9e-08	A	G	-8.48e-05	0.000125883	0.5	4.15e-05	17.4989
7	rs11632215	15	C	A	-0.0141	0.00258382	4.4e-08	C	A	0.000300288	0.000178948	0.0929994	4.23e-05	17.8421
8	rs11720884	3	G	A	0.0112	0.00193554	7.6e-09	G	A	-7.34e-05	0.000134091	0.59	4.69e-05	19.776
9	rs11772627	7	C	G	0.0183	0.00217099	3e-17	C	G	0.000191766	0.000150629	0.2	0.000100091	42.219
10	rs11811826	1	A	T	0.0132	0.0020058	4.4e-11	A	T	-2.8634e-05	0.000138912	0.84	6.08e-05	25.6372
11	rs12137234	1	T	C	0.0102	0.00183744	2.8e-08	T	C	-7.67e-05	0.000127257	0.54	4.41e-05	18.5802
12	rs1582322	16	G	A	0.00994	0.00171571	6.8e-09	G	A	5.73e-05	0.000118803	0.630001	4.73e-05	19.9352
13	rs1622515	11	G	A	0.00992	0.00167077	2.9e-09	G	A	8.96e-06	0.000115789	0.94	4.91e-05	20.7219
14	rs17175518	18	A	C	0.0115	0.00197514	5.9e-09	A	C	0.000129384	0.00013671	0.34	4.72e-05	19.9107
15	rs17184707	2	T	C	-0.0114381	0.00204011	2.1e-08	T	C	0.000287483	0.000141054	0.0420001	4.38e-05	18.4883
16	rs1797235	15	C	G	-0.01	0.00174235	8.9e-09	C	G	1.64e-06	0.000120706	0.99	4.7e-05	19.8446
17	rs2328887	6	C	T	0.0189	0.00277607	8.8e-12	C	T	-0.000389051	0.000191798	0.0430002	6.49e-05	27.3877
18	rs261809	1	G	A	-0.00963	0.00167902	9.8e-09	G	A	0.000131464	0.000116414	0.26	4.6e-05	19.4224
19	rs3101339	1	C	A	0.0143	0.00170546	6.2e-17	C	A	-0.000201981	0.000118124	0.0879995	9.73e-05	41.0534
20	rs34162196	14	T	C	-0.0224	0.00277168	7.1e-16	T	C	0.000166279	0.000191979	0.39	9.08e-05	38.3066
21	rs3764002	12	T	C	0.0131	0.00190081	5.1e-12	T	C	-0.00016516	0.000131517	0.21	6.65e-05	28.0431
22	rs4140799	14	A	G	0.00946	0.00167846	1.8e-08	A	G	-0.000212853	0.000116192	0.0669993	4.45e-05	18.7828
23	rs4149513	2	A	G	0.0117	0.00167139	2.2e-12	A	G	-0.000167949	0.000115777	0.15	6.88e-05	29.0129
24	rs4269101	3	G	T	-0.0138	0.00185921	1.1e-13	G	T	9.01e-05	0.000128861	0.48	7.71e-05	32.5084
25	rs429358	19	C	T	0.0199	0.00231362	6.7e-18	C	T	-0.000137441	0.000159861	0.39	0.000103764	43.7683
26	rs57499472	3	C	T	0.00991	0.00171869	8.1e-09	C	T	6.93e-05	0.000118939	0.56	4.73e-05	19.9591
27	rs62084586	17	C	T	0.0134	0.00226174	3.2e-09	C	T	-2e-05	0.00015606	0.9	4.96e-05	20.9259
28	rs72720396	1	G	A	0.0114	0.00198541	8.7e-09	G	A	7.5391e-05	0.000137314	0.59	4.61e-05	19.4555
29	rs746868	6	G	C	-0.0129	0.00171452	5.2e-14	G	C	2.17e-05	0.000118812	0.86	7.89e-05	33.2782
30	rs75641275	1	C	A	-0.0142	0.00238518	2.9e-09	C	A	0.000147522	0.000164924	0.37	4.93e-05	20.7769
31	rs7582086	2	T	G	-0.00963	0.00167381	8.8e-09	T	G	-5.84e-05	0.000115959	0.61	4.62e-05	19.4714
32	rs7808471	7	C	T	-0.0115	0.00178604	1.1e-10	C	T	-4.97e-05	0.00012363	0.69	5.81e-05	24.5149
33	rs7916868	10	T	A	0.00961	0.00167167	9.1e-09	T	A	0.000114327	0.000115761	0.32	4.61e-05	19.4648
34	rs8081370	17	T	C	-0.0167	0.00293795	1.4e-08	T	C	-0.000213155	0.00020361	0.29	4.54e-05	19.1463
35	rs862227	16	G	A	-0.00916	0.00167238	4.3e-08	G	A	-2.88e-05	0.000115838	0.81	4.17e-05	17.5896
36	rs893856	10	A	G	-0.0134	0.00234923	1.3e-08	A	G	0.000179242	0.00016276	0.27	4.53e-05	19.0933
37	rs9385269	6	T	C	0.0121	0.00168183	7.2e-13	T	C	-7.42e-05	0.000116509	0.52	7.26e-05	30.6365
38	rs10061973	5	T	G	-0.0108521	0.00191598	1.5e-08	T	G	0.000110987	0.000115889	0.34	5.88e-05	27.0933
39	rs10076975	5	C	T	0.0112	0.0019672	1.1e-08	C	T	-8.99e-05	0.000118956	0.450001	5.96e-05	27.4481
40	rs114497213	3	T	G	0.0273	0.00423605	1.1e-10	T	G	4.32e-06	0.00025772	0.99	7.73e-05	35.617
41	rs11767283	7	G	A	0.0177	0.00231943	2.5e-14	G	A	-4.29e-05	0.000140378	0.760001	0.000107795	49.6388
42	rs11859365	16	C	A	0.0226	0.00219679	9.4e-25	C	A	-1.86e-06	0.000132855	0.99	0.000192877	88.8258
43	rs1201289	3	G	T	-0.0107	0.0019595	4.4e-08	G	T	-0.000133163	0.000118542	0.26	5.5e-05	25.3113
44	rs12663865	6	A	G	0.0128	0.00223239	1.1e-08	A	G	-0.000133735	0.000135016	0.32	5.98e-05	27.5427
45	rs12896749	14	C	G	-0.0109641	0.00196607	2.5e-08	C	G	-0.000153577	0.0001189	0.2	5.69e-05	26.2055
46	rs12983532	19	T	C	-0.0133895	0.00223333	2e-09	T	C	-1.71e-06	0.000135089	0.99	6.74e-05	31.051
47	rs1361016	13	G	T	0.0149567	0.00265295	1.7e-08	G	T	-4.2e-05	0.0001602	0.8	5.86e-05	27.0038
48	rs17050031	2	T	C	-0.012	0.0019207	3.5e-10	T	C	0.000219978	0.000116217	0.0589997	7.25e-05	33.3736
49	rs1876245	3	C	T	0.0151	0.00193122	5e-15	C	T	-0.000274613	0.000116852	0.0189998	0.000112104	51.6232
50	rs1951286	14	G	T	-0.0146	0.00199948	3e-13	G	T	-2.9e-05	0.000120834	0.81	9.74e-05	44.8534
51	rs2374424	11	G	A	-0.0114	0.00195609	4.9e-09	G	A	0.000135753	0.000118287	0.25	6.28e-05	28.9081
52	rs2827161	21	G	T	0.0107114	0.00193719	3.2e-08	G	T	2.33e-05	0.000117189	0.84	5.6e-05	25.7866
53	rs28533540	15	A	G	0.0146	0.00192478	2.8e-14	A	G	-3.97e-05	0.000116411	0.73	0.000106694	49.1315
54	rs28623270	17	T	A	-0.0178	0.00273746	7.3e-11	T	A	2.63e-05	0.000165415	0.88	8.05e-05	37.0783
55	rs2952140	17	T	C	-0.0106774	0.00191504	2.5e-08	T	C	-5.5777e-05	0.000115779	0.630001	5.69e-05	26.2165
56	rs303817	12	G	A	0.0136	0.00220965	8e-10	G	A	-0.000177914	0.00013393	0.18	6.89e-05	31.7465
57	rs3124402	13	G	A	-0.022	0.00215651	1.9e-24	G	A	8.61e-05	0.000130464	0.51	0.000189355	87.2031
58	rs34555420	6	T	G	-0.0238	0.00321908	1.5e-13	G	C	-6.38e-05	0.000236973	0.79	9.97e-05	45.9137
59	rs34555420	6	T	G	-0.0238	0.00321908	1.5e-13	T	G	0.000533665	0.000193601	0.00589997	9.97e-05	45.9137
60	rs35287743	12	T	G	-0.0282	0.00301071	7e-21	T	G	-0.000172815	0.000181738	0.34	0.000163166	75.1408
61	rs4002471	19	T	C	-0.0192	0.0019244	1.5e-23	T	C	0.000235393	0.000116486	0.0439997	0.000183502	84.5076
62	rs4278546	11	G	A	0.0126	0.00193806	9.3e-11	G	A	-1.5e-05	0.0001173	0.9	7.77e-05	35.791
63	rs45501495	1	T	C	0.0157	0.00225713	3.7e-12	T	C	3.27e-05	0.000136632	0.81	8.87e-05	40.8294
64	rs4869859	6	C	T	0.014	0.00192207	3.1e-13	C	T	-0.000242584	0.000116309	0.0369999	9.72e-05	44.7378
65	rs4982738	14	A	G	0.0109	0.00196936	3.5e-08	A	G	-6.96e-05	0.000119122	0.56	5.74e-05	26.4111
66	rs510161	11	G	C	-0.0113	0.00206615	4.5e-08	G	C	-0.000123439	0.000124996	0.32	5.47e-05	25.169
67	rs552234	9	A	G	-0.0116	0.00191252	1.1e-09	A	G	0.000149573	0.000115677	0.2	6.78e-05	31.2317
68	rs55930451	2	T	C	-0.0171	0.00307567	2.9e-08	T	C	-8.55e-06	0.000185634	0.96	5.6e-05	25.8029
69	rs55985303	2	A	G	0.013	0.00223629	6.6e-09	A	G	3.31e-05	0.000135537	0.81	6.16e-05	28.3605
70	rs59355765	18	T	C	-0.0163	0.00260966	4.7e-10	T	C	0.000317579	0.000157716	0.0439997	7.1e-05	32.7063
71	rs6033437	20	A	C	0.0124683	0.00220977	1.7e-08	A	C	-0.000221853	0.000133878	0.0969996	5.94e-05	27.3608
72	rs6089753	20	T	C	-0.0115	0.0019184	1.8e-09	T	C	0.000246352	0.00011602	0.0340001	6.64e-05	30.5538
73	rs61882686	11	A	C	0.0197559	0.0034254	8e-09	A	C	6.86e-05	0.000207218	0.74	6.09e-05	28.0251
74	rs631490	11	C	G	-0.0151	0.00210253	6e-13	C	G	-6.97e-05	0.00012739	0.59	9.46e-05	43.5443
75	rs6465487	7	G	A	-0.0124	0.00195628	2.7e-10	G	A	-0.0001193	0.00011829	0.31	7.32e-05	33.7256
76	rs703987	10	C	G	0.0111218	0.00197362	1.7e-08	C	G	-7.23e-05	0.000119317	0.55	5.86e-05	26.972
77	rs7254235	19	G	A	-0.0106	0.00194012	4.3e-08	G	A	-0.000181098	0.000117368	0.12	5.52e-05	25.3965
78	rs75887709	19	G	A	-0.0159106	0.0028148	1.6e-08	G	A	0.000301152	0.00016967	0.0759994	5.94e-05	27.3736
79	rs7683782	4	G	C	0.0145	0.00257399	1.9e-08	G	C	-6.06e-06	0.000155901	0.97	5.82e-05	26.8
80	rs790564	8	C	A	0.0147	0.00214766	7.9e-12	C	A	0.000129233	0.000129785	0.32	8.65e-05	39.8093
81	rs905575	3	G	C	0.0139	0.00251917	3.6e-08	G	C	2.53e-05	0.000152627	0.87	5.59e-05	25.7428
82	rs9301837	13	A	C	-0.0157	0.00273045	8.1e-09	A	C	-4.72e-05	0.000165744	0.77	6.08e-05	28.0157
83	rs9597870	13	G	T	-0.0127	0.00223046	1.1e-08	G	T	1.06e-05	0.000134788	0.94	6.02e-05	27.7347
84	rs9606833	22	C	T	0.017	0.00223087	2.7e-14	C	T	-5.89e-05	0.000134611	0.66	0.000106319	48.959
85	rs973526	1	T	C	-0.0115	0.00192962	2.5e-09	T	C	0.000222541	0.000116736	0.0569994	6.62e-05	30.4642
86	rs9841174	3	C	T	0.0148	0.00198025	8.5e-14	C	T	-0.00015705	0.000119796	0.19	0.000102252	47.0859
87	rs9886779	9	A	T	-0.0107	0.00192877	2.7e-08	A	T	-0.00021454	0.000116657	0.0659994	5.66e-05	26.0699
88	rs9889161	16	T	G	-0.0133	0.0020015	2.8e-11	T	G	0.000174282	0.000121007	0.15	8.16e-05	37.5521
89	rs10505667	8	T	C	-0.0243	0.00536649	5.8e-06	T	C	-8.93e-05	0.000116573	0.44	0.00029129	18.9239
90	rs113524166	6	T	G	0.127	0.0279812	5.7e-06	T	G	-0.000801037	0.000598937	0.18	0.000346299	22.4989
91	rs113580100	12	G	A	0.0632	0.0134028	2.4e-06	G	A	-0.000476763	0.000296395	0.11	0.000334193	21.7121
92	rs11521361	9	A	T	0.0327	0.00657514	6.7e-07	A	T	-0.000159528	0.000144187	0.27	0.000350265	22.7566
93	rs11678849	2	A	T	0.0277	0.00597292	3.5e-06	A	T	-9.88e-05	0.000129813	0.44	0.000327946	21.3061
94	rs144143483	4	C	A	0.115	0.0251596	4.6e-06	C	A	0.000151904	0.000544232	0.780001	0.000358592	23.2979
95	rs149870452	20	C	T	-0.097	0.0200442	1.3e-06	C	T	0.000435038	0.000439502	0.32	0.000341393	22.18
96	rs150992808	1	A	G	0.0668096	0.014184	2.5e-06	A	G	-0.000426526	0.000306727	0.17	0.000319104	20.7315
97	rs2819017	1	T	C	0.0417	0.00891559	2.9e-06	T	C	-0.000132533	0.000195288	0.5	0.000308603	20.049
98	rs28614087	7	A	C	0.0245	0.00539422	5.6e-06	A	C	8.11e-05	0.000117623	0.49	0.000296625	19.2706
99	rs3741434	12	C	T	-0.0355	0.00760024	3e-06	C	T	7.44e-05	0.000165604	0.649999	0.000305219	19.8291
100	rs392542	3	A	G	0.0274	0.00559887	9.9e-07	A	G	-6.88e-05	0.000122308	0.57	0.000337953	21.9565
101	rs7157038	14	C	T	0.0261	0.00569264	4.7e-06	C	T	-0.000138973	0.000123623	0.26	0.00029637	19.254
102	rs10959890	9	C	T	-0.0127	0.00209611	1.5e-09	C	T	-0.000115086	0.000141498	0.42	5.37e-05	24.7385
103	rs1105388	1	T	C	-0.0114	0.00187563	1.3e-09	T	C	0.000201678	0.000126848	0.11	5.44e-05	25.0655
104	rs11165829	1	G	C	-0.0102	0.00177865	9.8e-09	G	C	-0.000111739	0.000120351	0.35	4.79e-05	22.1042
105	rs11878917	19	A	G	0.015	0.00274812	4.6e-08	A	G	-8.35e-05	0.000186143	0.649999	4.41e-05	20.3125
106	rs12247907	10	C	G	0.00984	0.00171131	8.9e-09	C	G	-8.67e-05	0.000115767	0.450001	4.84e-05	22.3081
107	rs1470610	2	C	G	-0.0122159	0.00215779	1.5e-08	C	G	-0.000236572	0.000146149	0.11	4.71e-05	21.7006
108	rs429358	19	C	T	-0.0149	0.00236847	3.6e-10	C	T	-0.000137441	0.000159861	0.39	5.75e-05	26.5308
109	rs4676964	3	T	C	0.0134	0.00172438	9.6e-15	T	C	0.000171875	0.000116657	0.14	8.91e-05	41.0903
110	rs62169335	2	T	C	-0.00969	0.00173523	2.4e-08	T	C	-9.49e-05	0.000117403	0.42	4.66e-05	21.4681
111	rs7791463	7	A	G	0.00955	0.00171063	2.4e-08	A	G	-5.92e-05	0.000115738	0.61	4.54e-05	20.917
112	rs784251	18	T	C	-0.0103	0.00171651	1.7e-09	T	C	-0.000308228	0.000116087	0.00790005	5.33e-05	24.5926
113	rs79809011	8	A	G	-0.0281	0.00508482	3.4e-08	A	G	-0.000368811	0.000344787	0.29	4.5e-05	20.762
114	rs9407624	9	A	T	-0.0138	0.00171589	1.1e-15	A	T	-0.000173108	0.00011608	0.14	9.47e-05	43.6434
115	rs10822159	10	T	C	-0.0119	0.00173385	6.4e-12	T	C	0.000133708	0.000117415	0.25	6.9e-05	22.616
116	rs12046000	1	T	G	-0.0136	0.00172363	2.5e-15	T	G	-6.41e-05	0.000116608	0.58	9.2e-05	30.1375
117	rs12135360	1	T	G	-0.00975357	0.00172435	1.5e-08	T	G	-0.000115555	0.000116759	0.32	4.68e-05	15.3373
118	rs1229984	4	C	T	0.0482	0.00558483	6e-18	C	T	0.000241505	0.000375999	0.52	0.000106579	34.9223
119	rs12513581	5	C	T	-0.011	0.00171278	1.3e-10	C	T	-5.0776e-05	0.000115854	0.66	6.04e-05	19.7973
120	rs13130794	4	C	T	-0.012	0.00177878	1.7e-11	C	T	-0.000206319	0.00012027	0.0860003	6.66e-05	21.8219
121	rs1387695	3	G	T	0.00996	0.00173417	9.2e-09	G	T	0.000245625	0.000117422	0.0359998	4.85e-05	15.8982
122	rs143223375	2	G	C	-0.0266	0.00476237	2.4e-08	G	C	2.89e-05	0.000321681	0.93	4.81e-05	15.7658
123	rs28478711	5	G	A	-0.00953	0.0017265	3.4e-08	G	A	-0.000115333	0.000116748	0.32	4.53e-05	14.8536
124	rs2883059	3	C	T	0.0117	0.00172733	1.3e-11	C	T	0.000217948	0.000116848	0.0619998	6.68e-05	21.9032
125	rs34178057	4	C	A	0.0165	0.00286516	7.7e-09	C	A	0.000444207	0.000194719	0.0230001	4.89e-05	16.0194
126	rs57994172	18	A	T	-0.0146	0.00263074	2.8e-08	A	T	4.65e-05	0.000178127	0.79	4.69e-05	15.3711
127	rs60063924	16	A	T	-0.0106	0.00172406	8.1e-10	A	T	-8.3129e-05	0.000116482	0.48	5.61e-05	18.3781
128	rs75413320	19	C	T	0.0165527	0.00276055	2e-09	C	T	0.000113164	0.000185758	0.54	5.28e-05	17.3127
129	rs7851830	9	G	A	-0.0133	0.00201723	4.5e-11	G	A	0.000112664	0.000136383	0.41	6.34e-05	20.7712
130	rs8044722	16	T	G	-0.01	0.00176015	1.3e-08	T	G	-0.000140121	0.000119183	0.24	4.72e-05	15.46
131	rs9969466	8	C	G	0.0103	0.00173331	2.5e-09	C	G	-4.05e-05	0.000117291	0.73	5.24e-05	17.1749
132	rs10085696	7	G	A	-0.0160517	0.00249471	1.24e-10	G	A	0.000110357	0.000149173	0.46	8.27589e-05	27.759
133	rs11860773	16	C	T	-0.0150051	0.00244381	8.35007e-10	C	T	-6.11025e-05	0.000146921	0.68	6.53052e-05	21.9043
134	rs1229984	4	C	T	0.188115	0.00617852	1e-200	C	T	0.000241505	0.000375999	0.52	0.00317006	1066.59
135	rs1260326	2	C	T	0.023812	0.00198433	3.32966e-33	C	T	0.000101964	0.000118251	0.39	0.000273271	91.678
136	rs13332432	16	G	C	0.014005	0.00214072	5.94019e-11	G	C	0.000160722	0.000128582	0.21	8.17449e-05	27.4188
137	rs1387766	12	A	G	-0.010827	0.00198336	4.79005e-08	A	G	-4.34397e-05	0.000118581	0.719999	5.51224e-05	18.4886
138	rs153106	16	C	T	-0.0136118	0.00195858	3.62994e-12	C	T	-6.29576e-05	0.000117194	0.59	8.95719e-05	30.0444
139	rs16854020	4	A	G	0.018083	0.0029068	4.82003e-10	A	G	0.000316552	0.000172383	0.0669993	7.25085e-05	24.3205
140	rs17542254	11	G	A	0.0131418	0.00214605	8.96004e-10	G	A	6.1813e-05	0.00012835	0.630001	6.49375e-05	21.7809
141	rs2299409	7	A	G	-0.0105546	0.00193346	4.79999e-08	A	G	-0.000173517	0.000115922	0.13	5.56889e-05	18.6786
142	rs28601761	8	G	C	0.0112989	0.00195507	7.59994e-09	G	C	-9.69827e-05	0.000118486	0.41	6.15282e-05	20.6373
143	rs28680958	1	A	G	-0.0135848	0.0023684	9.78003e-09	A	G	-0.000117395	0.000140457	0.41	6.53665e-05	21.9248
144	rs28712821	4	A	G	0.0283339	0.00197411	1.10002e-46	A	G	0.000246136	0.000119297	0.0389996	0.000387218	129.92
145	rs28929474	14	T	C	-0.0476809	0.00713966	2.39001e-11	T	C	0.000210529	0.000413318	0.61	6.89445e-05	23.125
146	rs331939	4	A	G	-0.0119016	0.00202921	4.49997e-09	A	G	0.000139278	0.000121536	0.25	6.34807e-05	21.2923
147	rs34121753	17	G	A	0.0110694	0.00195072	1.38998e-08	G	A	-0.000168879	0.000117227	0.15	6.10149e-05	20.4651
148	rs4309187	11	C	A	0.0147908	0.00208756	1.36994e-12	C	A	0.000137501	0.000124812	0.27	9.24036e-05	30.9943
149	rs55872084	5	T	G	0.0127314	0.0022684	1.98002e-08	T	G	8.56679e-06	0.000134919	0.95	5.52644e-05	18.5363
150	rs55932213	9	G	A	0.0124767	0.002216	1.79999e-08	G	A	0.000161141	0.000135289	0.23	6.52557e-05	21.8877
151	rs6106989	20	A	G	0.0108994	0.00198336	3.80996e-08	A	G	6.81355e-05	0.000118582	0.57	5.55057e-05	18.6172
152	rs6739804	2	C	T	-0.0129688	0.00208202	4.71998e-10	C	T	0.000204916	0.000125277	0.1	7.54836e-05	25.3185
153	rs676388	19	C	T	0.0150976	0.00193147	5.49035e-15	C	T	0.000262087	0.000115919	0.0239999	0.000113952	38.2231
154	rs75120545	2	T	C	-0.0327862	0.00567307	7.58997e-09	T	C	-0.000812154	0.000357282	0.0230001	4.62566e-05	15.5148
155	rs78234152	4	A	G	0.0276538	0.00307075	2.18022e-19	A	G	0.000441606	0.000190365	0.021	0.000135936	45.598
156	rs79616692	16	C	G	0.0188085	0.00315231	2.38002e-09	C	G	3.91274e-05	0.000187376	0.84	6.92661e-05	23.2329
157	rs962961	14	T	C	-0.0121885	0.00205146	2.78003e-09	T	C	0.000138653	0.000123381	0.26	6.55917e-05	22.0004
